# Supplementary material for: Levels of circulating insulin cell-free DNA in women with polycystic ovary syndrome – a longitudinal cohort study
Source: Reprod Biol Endocrinol. 2019 Apr 5;17:34. doi: 10.1186/s12958-019-0478-7 (PMC6451227; doi:10.1186/s12958-019-0478-7)
Supplement: Supplementary file 3 — Correlations between clinical measurements and unmethylated and methylated INScfDNA at baseline and at follow-up. (XLSX 14 kb) [file 12958_2019_478_MOESM3_ESM.xlsx]

## Sheet: Ark1
BASELINE		Baseline Unmethylated INScfDNA	Baseline Methylated INScfDNA	FOLLOW-UP		Follow-up Unmethylated INScfDNA	Follow-up Methylated INScfDNA
Weight	Correlation Coefficient	0.129193	0.242567	Weight	Correlation Coefficient	,314*	-0.00989481
	Sig. (2-tailed)	0.408984	0.117055		Sig. (2-tailed)	0.0297831	0.946782
BMI	Correlation Coefficient	0.0901189	0.215415	BMI	Correlation Coefficient	0.27294	0.0217468
	Sig. (2-tailed)	0.565489	0.165352		Sig. (2-tailed)	0.0605245	0.883359
Waist	Correlation Coefficient	-0.0619263	0.167537	Waist	Correlation Coefficient	,288*	0.111604
	Sig. (2-tailed)	0.696839	0.288909		Sig. (2-tailed)	0.0467829	0.450131
Hip	Correlation Coefficient	0.141912	0.187053	Hip	Correlation Coefficient	,317*	-0.0626786
	Sig. (2-tailed)	0.36999	0.235559		Sig. (2-tailed)	0.0280783	0.672135
Waist-Hip Ratio	Correlation Coefficient	-0.157079	0.136315	Waist-Hip Ratio	Correlation Coefficient	0.173048	0.150791
	Sig. (2-tailed)	0.320491	0.389353		Sig. (2-tailed)	0.239512	0.30629
Systolic Blood Pressure	Correlation Coefficient	0.303645	0.0928305	Systolic Blood Pressure	Correlation Coefficient	0.212046	0.207043
	Sig. (2-tailed)	0.0536076	0.563756		Sig. (2-tailed)	0.147929	0.157957
Diastolic Blood Pressure	Correlation Coefficient	0.123747	0.212051	Diastolic Blood Pressure	Correlation Coefficient	0.122731	,352*
	Sig. (2-tailed)	0.440806	0.183192		Sig. (2-tailed)	0.405951	0.0140555
Ferriman Gallway Score	Correlation Coefficient	-0.175323	-0.0329608	Ferriman Gallway Score	Correlation Coefficient	0.0527154	-,350*
	Sig. (2-tailed)	0.260788	0.833803		Sig. (2-tailed)	0.740225	0.0230505
Total Testosterone	Correlation Coefficient	0.215707	0.301424	Total Testosterone	Correlation Coefficient	-0.0500091	0.00476152
	Sig. (2-tailed)	0.170073	0.0523936		Sig. (2-tailed)	0.735701	0.974377
Free testosterone	Correlation Coefficient	0.254565	0.129084	Free testosterone	Correlation Coefficient	0.0258541	-0.0730334
	Sig. (2-tailed)	0.103756	0.415228		Sig. (2-tailed)	0.861527	0.621792
DHEAS	Correlation Coefficient	0.226742	0.073547	DHEAS	Correlation Coefficient	0.0558959	-0.256251
	Sig. (2-tailed)	0.148741	0.643449		Sig. (2-tailed)	0.705917	0.0787392
SHBG	Correlation Coefficient	-0.0128285	-0.0770523	SHBG	Correlation Coefficient	-0.0896795	0.0181922
	Sig. (2-tailed)	0.935734	0.62767		Sig. (2-tailed)	0.544406	0.902323
Androstenedion	Correlation Coefficient	0.0641601	0.206404	Androstenedion	Correlation Coefficient	0.270806	0.0129513
	Sig. (2-tailed)	0.690239	0.195405		Sig. (2-tailed)	0.068	0.932
LH/FSH Ratio	Correlation Coefficient	0.121696	0.291616	LH/FSH Ratio	Correlation Coefficient	0.141324	-0.0436024
	Sig. (2-tailed)	0.442643	0.0609568		Sig. (2-tailed)	0.337997	0.768557
Fasting s-glucose	Correlation Coefficient	-0.228265	-0.0312348	Fasting s-glucose	Correlation Coefficient	0.122102	0.0608576
	Sig. (2-tailed)	0.145959	0.844325		Sig. (2-tailed)	0.408379	0.681145
s-insulin	Correlation Coefficient	-0.339504	0.284255	s-insulin	Correlation Coefficient	0.190186	0.228664
	Sig. (2-tailed)	0.0532421	0.108884		Sig. (2-tailed)	0.200382	0.122106
s-c-peptide	Correlation Coefficient	-0.243906	0.190254	s-c-peptide	Correlation Coefficient	0.16815	0.0753189
	Sig. (2-tailed)	0.119564	0.227494		Sig. (2-tailed)	0.253278	0.610897
HOMA-IR	Correlation Coefficient	-0.134	-0.216	HOMA-IR	Correlation Coefficient	0.621	0.643
	Sig. (2-tailed)	0.775	0.641		Sig. (2-tailed)	0.1	0.086
Total cholesterole	Correlation Coefficient	-0.0737691	0.167447	Total cholesterole	Correlation Coefficient	-0.0591142	0.084236
	Sig. (2-tailed)	0.642444	0.289172		Sig. (2-tailed)	0.689813	0.569197
LDL cholesterole	Correlation Coefficient	-0.0611806	0.0344505	LDL cholesterole	Correlation Coefficient	-0.0789796	0.0453481
	Sig. (2-tailed)	0.700318	0.828527		Sig. (2-tailed)	0.59362	0.759562
HDL cholesterole	Correlation Coefficient	0.141433	0.0109397	HDL cholesterole	Correlation Coefficient	-0.00947887	0.0509235
	Sig. (2-tailed)	0.371625	0.945181		Sig. (2-tailed)	0.949017	0.731048
Triglycerides	Correlation Coefficient	0.0951377	0.200502	Triglyceride	Correlation Coefficient	-0.106313	-0.0421311
	Sig. (2-tailed)	0.548961	0.202961		Sig. (2-tailed)	0.472026	0.776162
